# Supplementary material for: A Novel Defined Risk Signature of the Ferroptosis-Related Genes for Predicting the Prognosis of Ovarian Cancer
Source: Front Mol Biosci. 2021 Apr 1;8:645845. doi: 10.3389/fmolb.2021.645845 (PMC8047312; doi:10.3389/fmolb.2021.645845)
Supplement: Supplementary file 4 [file Table_1.XLSX]

## Sheet: Sheet1
gene names
ABCC1
ACACA
ACO1
ACSF2
ACSL3
ACSL4
AIFM2
AKR1C1
AKR1C2
AKR1C3
ALOX12
ALOX15
ALOX5
ATP5MC3
CARS
CBS
CD44
CDKN1A
CHAC1
CISD1
CRYAB
CS
DPP4
EMC2
FADS2
FANCD2
FDFT1
FTH1
G6PD
GCLC
GCLM
GLS2
GOT1
GPX4
GSS
HMGCR
HMOX1
HSBP1
HSPB1
IREB2
KEAP1
LPCAT3
MT1G
NCOA4
NFE2L2
NFS1
NOX1
NQO1
PEBP1
PGD
PHKG2
PTGS2
RPL8
SAT1
SLC1A5
SLC7A11
SOCS1
SQLE
STEAP3
TFRC
TP53
ZEB1
